# Supplementary material for: A Systematic Review of Personality Disorders in Patients with Gambling Disorder
Source: Clin Pract. 2026 Jan 9;16(1):15. doi: 10.3390/clinpract16010015 (PMC12840546; doi:10.3390/clinpract16010015)
Supplement: Supplementary file 1 [file clinpract-16-00015-s001.zip]

Archive with 1 entries (1 files):
- clinpract-4072475-supplementary.pdf
